# Supplementary material for: DrosoPhyla: Resources for Drosophilid Phylogeny and Systematics
Source: Genome Biol Evol. 2021 Aug 3;13(8):evab179. doi: 10.1093/gbe/evab179 (PMC8382681; doi:10.1093/gbe/evab179)
Supplement: evab179_Supplementary_Data [file evab179_supplementary_data.zip]

Archive with 2 entries (2 files):
- Table S1.xlsx
- Supplementary data.pdf
