# Supplementary material for: DrosoPhyla: Resources for Drosophilid Phylogeny and Systematics
Source: Genome Biol Evol. 2021 Aug 3;13(8):evab179. doi: 10.1093/gbe/evab179 (PMC8382681; doi:10.1093/gbe/evab179)
Supplement: evab179_Supplementary_Data [file evab179_supplementary_data.zip › Table S1.xlsx]

## Sheet: sheet 1
Subfamily
	Tribe
		Genus
			Subgenus
				Species-gr
					Species-subgr
						Species	Abbreviation	Group (composite)	28S	Adh	Amyrel	COI	COII	Ddc	Dll	eb	en	eve	Gpdh	hh	Notum	ptc	Sod	wg	Xdh	Collection site / Data source
Steganinae
	Gitonini
		Acletoxenus
						indicus	A. indicus	Acletoxenina																		Yu et al. 2011
		Amiota
				alboguttata
						alboguttata	A. alboguttata	NA																		Yassin 2013
		Apenthecia
			Apenthecia
						argentata	A. argentata	Gitonina																		Cao et al. 2011
		Apsiphortica
						longiciliata	A. longiciliata	NA																		Yassin 2013
		Cacoxenus
			Gitonides
				perspicax
						polyodous	C. polyodous	NA																		Yassin 2013
		Phortica
			Allophortica
						sexpunctata	P. sexpunctata	Gitonina																		Cao et al. 2011
			Ashima
						foliiseta	P. foliiseta	Gitonina																		Cao et al. 2011
			Phortica
						magna	P. magna	Gitonina																		Cao et al. 2011
						okadai	P. okadai	Gitonina																		Cao et al. 2011
						omega	P. omega	Gitonina																		Cao et al. 2011
						variegata	P. variegata	Gitonina																		Cao et al. 2011
			Shangrila
						hani	P. hani	Gitonina																		Cao et al. 2011
		Gitona
						pauliani	G. pauliani	Gitonina																		Yassin 2013
		Rhinoleucophenga
			Pseudophortica
						bivisualis	R. bivisualis	Acletoxenina
						obesa	R. obesa	Acletoxenina
	Steganini
		Leucophenga
						kurahashii	L. kurahashii	Leucophenga
						maculosa	L. maculosa	Leucophenga																		Stahlhut et al. 2010
						spinifera	L. spinifera	Leucophenga
						varia	L. varia	Leucophenga
						varinervis	L. varinervis	Leucophenga
				abbreviata
						abbreviata	L. abbreviata	Leucophenga																		Su et al. 2013
						brevivena	L. brevivena	Leucophenga																		Su et al. 2013
						sujuanae	L. sujuanae	Leucophenga																		Su et al. 2013
				argentata
						argentata	L. argentata	Leucophenga																		Huang and Chen 2016
						bicuspidata	L. bicuspidata	Leucophenga																		Huang and Chen 2016
						fuscivena	L. fuscivena	Leucophenga																		Huang and Chen 2016
						longipenis	L. longipenis	Leucophenga																		Huang and Chen 2016
						quadricuspidata	L. quadricuspidata	Leucophenga																		Huang and Chen 2016
						tricuspidata	L. tricuspidata	Leucophenga																		Huang and Chen 2016
				interrupta
						interrupta	L. interrupta	Leucophenga																		JAPAN
						neointerrupta	L. neointerrupta	Leucophenga																		Huang et al. 2014
						retifoliacea	L. retifoliacea	Leucophenga																		Huang et al. 2013
				maculata
						albiceps	L. albiceps	Leucophenga																		Yunnan, Puer, CHINA
						concilia	L. concilia	Leucophenga																		Yunnan, Jingdong, CHINA
						confluens	L. confluens	Leucophenga																		Yunnan, Mengla, CHINA
						maculata	L. maculata	NA																		Maczkowiak and Da Lage 2006
						meijerei	L. meijerei	Leucophenga																		Yunnan, Puer, CHINA
						rectinervis	L. rectinervis	Leucophenga																		Yunnan, Menghai, CHINA
						rimbickana	L. rimbickana	Leucophenga																		Yunnan, Dali, CHINA
						salatigae	L. salatigae	Leucophenga																		Yunnan, Jingdong, CHINA
						shillongensis	L. shillongensis	Leucophenga																		Yunnan, Menghai, CHINA
				mutabilis
						angusta	L. angusta	Leucophenga																		Zhou and Chen 2015
						atriventris	L. atriventris	Leucophenga																		Zhou and Chen 2015
						bellula	L. bellula	Leucophenga																		Zhou and Chen 2015
						neoangusta	L. neoangusta	Leucophenga																		Zhou and Chen 2015
						nigriventris	L. nigriventris	Leucophenga																		Guangdong, Shaoguan, CHINA
						orientalis	L. orientalis	Leucophenga																		Kamou-cho, Kagoshima, JAPAN
						spilossoma	L. spilossoma	Leucophenga																		Zhou and Chen 2015
						taiwanensis	L. taiwanensis	Leucophenga																		Zhou and Chen 2015
				ornata
						acutifoliacea	L. acutifoliacea	Leucophenga																		Huang et al. 2014
						atrinervis	L. atrinervis	Leucophenga																		Huang et al. 2014
						baculifoliacea	L. baculifoliacea	Leucophenga																		Huang et al. 2014
						cornuta	L. cornuta	Leucophenga																		Huang et al. 2014
						digmasoma	L. digmasoma	Leucophenga																		Huang et al. 2014
						hirticeps	L. hirticeps	Leucophenga																		Huang et al. 2014
						multipunctata	L. multipunctata	Leucophenga																		Huang et al. 2014
						nigrinervis	L. nigriventris	Leucophenga																		Huang et al. 2014
						ornata	L. ornata	Leucophenga																		Kimpo-zan, Kagoshima, JAPAN
						pectinata	L. pectinata	Leucophenga																		Huang et al. 2014
						pentapunctata	L. pentapunctata	Leucophenga																		Huang et al. 2014
						pinguifoliacea	L. pinguifoliacea	Leucophenga																		Huang et al. 2014
						quadripunctata	L. quadripunctata	Leucophenga																		Noma-dake, Kagoshima, JAPAN
						regina	L. regina	Leucophenga																		Poring, Sabah, MALAYSIA
						retihirta	L. retihirta	Leucophenga																		Huang et al. 2014
						saigusai	L. saigusai	Leucophenga																		Hirai, Wakayama, JAPAN
						sinupenis	L. sinupenis	Leucophenga																		Huang et al. 2014
						trivittata	L. trivittata	Leucophenga																		Huang et al. 2014
						villosa	L. villosa	Leucophenga																		Huang et al. 2014
				proxima
						albofasciata	L. albofasciata	Leucophenga																		O'Grady and DeSalle 2008
		Parastegana
			Allstegana
						brevivena	P. brevivena	Parastegana																		Lu et al. 2018
						drosophiloides	P. drosophiloides	Parastegana																		Lu et al. 2018
						maculipennis	P. maculipennis	Parastegana																		Lu et al. 2018
						punctalata	P. punctalata	Parastegana																		Lu et al. 2018
			Parastegana
						femorata	P. femorata	NA
		Pseudostegana
				javana
						xanthoptera	P. xanthoptera	Pseudostegana																		Lu et al. 2018
				latiparma
						acutifoliolata	P. acutifoliolata	Pseudostegana																		Lu et al. 2018
						angustifasciata	P. angustifasciata	Pseudostegana																		Lu et al. 2018
						bifasciata	P. bifasciata	Pseudostegana																		Lu et al. 2018
						bilobata	P. bilobata	Pseudostegana																		Lu et al. 2018
						minutipalpata	P. minutipalpata	Pseudostegana																		Lu et al. 2018
						pallidimaculata	P. pallidimaculata	Pseudostegana																		Lu et al. 2018
				zonaria
						dolichopoda	P. dolichopoda	Pseudostegana																		Lu et al. 2018
						insularis	P. insularis	Pseudostegana																		Lu et al. 2018
						nitidifrons	P. nitidifrons	Pseudostegana																		Lu et al. 2018
						silvana	P. silvana	Pseudostegana																		Lu et al. 2018
		Stegana
			Orthostegana
						curvinervis	S. curvinervis	NA
						flavicauda	S. flavicauda	NA
						hirsutina	S. hirsutina	NA
						hylecoeta	S. hylecoeta	NA
						multicardua	S. multicardua	NA																		Li et al. 2013
						singularis	S. singularis	NA																		Li et al. 2013
			Oxyphortica
						adentata	S. adentata	NA
						latipenis	S. latipenis	NA
				convergens
						apicopubescens	S. apicopubescens	NA
						apicosetosa	S. apicosetosa	NA
						convergens	S. convergens	NA
						mediospinosa	S. mediospinosa	NA
						setifrons	S. setifrons	NA
				nigripennis
						aotsukai	S. aotsukai	NA
						nigripennis	S. nigripennis	NA
						prigenti	S. prigenti	NA
			Stegana
						antha	S. antha	NA
						antlia	S. antlia	NA
						apiciprocera	S. apiciprocera	NA
						emeiensis	S. emeiensis	NA																		Zhang et al. 2016
						huangijai	S. huangijai	NA																		Zhang et al. 2016
						latiorificia	S. latiorificia	NA																		Zhang et al. 2016
						nigrifoliacea	S. nigrifoliacea	NA
						quadrata	S. quadrata	NA
						rotunda	S. rotunda	NA																		Zhang et al. 2016
						taiwana	S. taiwana	NA
						yangi	S. yangi	NA
						zhangi	S. zhangi	NA
			Steganina
						euryphylla	S. euryphylla	NA
						flavimana	S. flavimana	NA																		Remsen and O'Grady 2002
						kanmiyai	S. kanmiyai	NA																		Li et al. 2013
				biprotrusa
						langufoliacea	S. langufoliacea	NA
				castanea
						bacilla	S. bacilla	NA
						reni	S. reni	NA
						tongi	S. tongi	NA
						xui	S. xui	NA
				coleoptrata
						coleoptrata	S. coleoptrata	NA
						melanostoma	S. melanostoma	NA
						pililobosa	S. pililobosa	NA
						psilolobosa	S. psilolobosa	NA																		Lu et al. 2011
				nigrolimbata
						brevibarba	S. brevibarba	NA
						nigrolimbata	S. nigrolimbata	NA
						xiaoleiae	S. xiaoleiae	NA
				ornatipes
						albiventralis	S. albiventralis	NA
						angustifoliacea	S. angustifoliacea	NA
						angustigena	S. angustigena	NA
						chitouensis	S. chitouensis	NA
						crinata	S. crinata	NA
						lingnanensis	S. lingnanensis	NA
						mengla	S. mengla	NA
						nigripes	S. nigripes	NA
						nulliseta	S. nulliseta	NA
						ornatipes	S. ornatipes	NA
						pilosella	S. pilosella	NA
						polysphyra	S. polysphyra	NA
						xipengi	S. xipengi	NA
						zhaofengi	S. zhaofengi	NA
				shirozui
						ctenaria	S. ctenaria	NA
						dianensis	S. dianensis	NA																		Wang et al. 2020
						glabra	S. glabra	NA
						jiajinshanensis	S. jiajinshanensis	NA																		Wang et al. 2020
						jianfenglingensis	S. jianfenglingensis	NA																		Wang et al. 2020
						maoershanensis	S. maoershanensis	NA
						masanoritodai	S. masanoritodai	NA
						multidentata	S. multidentata	NA																		Wang et al. 2020
						oligochaeta	S. oligochaeta	NA																		Wang et al. 2020
						protuberans	S. protuberans	NA																		Wang et al. 2020
						qinlingensis	S. qinlingensis	NA
						saigusai	S. saigusai	NA																		Wang et al. 2020
						shennongi	S. shennongi	NA
						wuyishanensis	S. wuyishanensis	NA																		Wang et al. 2020
						xanthosticta	S. xanthosticta	NA																		Wang et al. 2020
						xishuangbanna	S. xishuangbanna	NA																		Wang et al. 2020
				undulata
						flaviclypeata	S. flaviclypeata	NA																		Lu et al. 2011
						flavipalpata	S. flavipalpata	NA
						leucothorax	S. leucothorax	NA
						melanocheilota	S. melanocheilota	NA																		Wang et al. 2020
						melanothorax	S. melanothorax	NA
						undulata	S. undulata	NA																		Lu et al. 2011
Drosophilinae
	Colocasiomyini
		Chymomyza
				obscura
						obscuroides	C. obscuroides	Chymomyza																		Hirai, Wakayama, JAPAN
				costata
						caudatula	C. caudatula	Chymomyza
						costata	C. costata	Chymomyza
				fuscimana
						amoena	C. amoena	Chymomyza																		Iron Mountain, Michigan, USA
						fuscimana	C. fuscimana	Chymomyza
				procnemis
						bicolor	C. bicolor	Chymomyza
						pararufithorax	C. pararufithorax	Chymomyza																		Okinawa, JAPAN
						procnemis	C. procnemis	Chymomyza																		Oahu, Hawaii, USA
		Colocasiomyia
				cristata
						cristata	C. cristata	Colocasiomyia
						diconica	C. diconica	Colocasiomyia																		Ulu Gombak, MALAYSIA
						sulawesiana	C. sulawesiana	Colocasiomyia																		Li et al. 2014
						xenalocasiae	C. xenalocasiae	Colocasiomyia																		Okinawa, JAPAN
					colocasiae
						alocasiae	C. alocasiae	Colocasiomyia																		Okinawa, JAPAN
						colocasiae	C. colocasiae	Colocasiomyia
				gigantea
						gigantea	C. gigantea	Colocasiomyia																		Bogor, West Java, INDONESIA
						hailini	C. hailini	Colocasiomyia																		Li et al. 2014
						longifilamentata	C. longifilamentata	Colocasiomyia																		Li et al. 2014
						longivalva	C. longivalva	Colocasiomyia																		Li et al. 2014
						rhaphidophorae	C. rhaphidophorae	Colocasiomyia																		Li et al. 2014
						scindapsae	C. scindapsae	Colocasiomyia																		Mount Kinabalu, Sabah, MALAYSIA
						yini	C. yini	Colocasiomyia																		Li et al. 2014
				toshiokai
						heterodonta	C. heterodonta	Colocasiomyia																		Mount Gunder, West Java, INDONESIA
						nigricauda	C. nigricauda	Colocasiomyia																		Poring, Sabah, MALAYSIA
						xanthogaster	C. xanthogaster	Colocasiomyia																		Mount Gunder, West Java, INDONESIA
		Jeannelopsis
						sp1	Jeannelopsis sp1	Jeannelopsis																		Yassin 2013
		Lissocephala
						sanu	L. sanu	Lissocephala																		Yassin 2013
		Neotanygastrella
						sp1	Neotanygastrella sp1	Neotanygastrella																		Yassin 2013
		Phorticella
			Phorticella
						singularis	P. singularis	ungrouped																		Yassin 2013
						sp7	Phorticella sp7	ungrouped																		Yassin 2013
			Xenophorticella
						madagascariensis	P. madagascariensis	ungrouped																		Yassin 2013
						spK1	Phorticella spK1	ungrouped																		Yassin 2013
		Scaptodrosophila
						bryani	S. bryani	Scaptodrosophila																		van der Linde et al. 2010
						dorsocentralis	S. dorsocentralis	Scaptodrosophila																		van der Linde et al. 2010
						scaptomyzoidea	S. scaptomyzoidea	Scaptodrosophila																		Ija, GUAM
				brunnea
					brunnea
						kyushuensis	S. kyushuensis	Scaptodrosophila
				coracina
						coracina	S. coracina	Scaptodrosophila																		Okinawa, JAPAN
						lativittata	S. lativittata	Scaptodrosophila																		Alstonville, New South Wales, AUSTRALIA
				latifasciaeformis
						puncticeps	S. puncticeps	Scaptodrosophila																		Hirai, Wakayama, JAPAN
						latifasciaeformis	S. latifasciaeformis	Scaptodrosophila																		Barro Colorado Island, Canal Zone, PANAMA
				rufifrons
						brooksae	S. brooksae	Scaptodrosophila																		Remsen and O'Grady 2002
						lebanonensis	S. lebanonensis	Scaptodrosophila																		Beirut, LEBANON
						rufifrons	S. rufifrons	Scaptodrosophila																		Sotchi, RUSSIA
				victoria
						deflexa	S. deflexa	Scaptodrosophila
				subtilis
						subtilis	S. subtilis	Scaptodrosophila
	Drosophilini
		Collessia
						kirishimana	C. kirishimana	Collessia
		Dettopsomyia
						nigrovittata	D. nigrovittata	Dettopsomyia																		Akaho, Nagano, JAPAN
						repletoides	D. repletoides	Dettopsomyia
		Dichaetophora
				acutissima
						acutissima	D. acutissima	Dichaetophora																		Hirai, Wakayama, JAPAN
				tenuicauda
						facilis	D. facilis	Dichaetophora																		Mount Fansipan, Sapa, VIETNAM
						pseudotenuicauda	D. pseudotenuicauda	Dichaetophora																		Sapporo, JAPAN
						tenuicauda	D. tenuicauda	Dichaetophora
				agbo
						delicata	D. delicata	Dichaetophora																		Nametoko-keikoku, Uwajima, Ehime, JAPAN
						lindae	D. lindae	Dichaetophora																		Yaseo Water Fall, Kagoshima, JAPAN
						sakagamii	D. sakagamii	Dichaetophora																		Hirai, Wakayama, JAPAN
						surukella	D. surukella	Dichaetophora																		Nametoko-keikoku, Ehime, JAPAN
				trilobita
						borneoensis	D. borneoensis	Dichaetophora																		Yang et al. 2017
						flatosternata	D. flatosternata	Dichaetophora																		Yang et al. 2017
						heterochroma	D. heterochroma	Dichaetophora																		Yang et al. 2017
						javaensis	D. javaensis	Dichaetophora																		Yang et al. 2017
						sumatraensis	D. sumatraensis	Dichaetophora																		Yang et al. 2017
						trilobita	D. trilobita	Dichaetophora																		Yang et al. 2017
		Drosophila
			?
				immigrans
					quadrilineata
						annulipes	D. annulipes	ungrouped																		Kamou-cho, Kagoshima, JAPAN
						quadrilineata	D. quadrilineata	quadrilineata subgroup																		Okinawa, JAPAN
			Dorsilopha
						busckii	D. busckii	Dorsilopha																		Madison, Wisconsin, USA
						confertidentata	D. confertidentata	Dorsilopha																		Sapa, VIETNAM
						linearidentata	D. linearidentata	Dorsilopha																		Pu Mat National Park, VIETNAM
						neobusckii	D. neobusckii	Dorsilopha																		Ba Vi National Park, VIETNAM
			Drosophila
						adamsi	D. adamsi	ungrouped
						aracea	D. aracea	ungrouped																		MEXICO
						maculinotata	D. maculinotata	ungrouped																		Shibutouge, Nagano, JAPAN
						ponera	D. ponera	ungrouped																		Reunion Island, FRANCE
						pruinosa	D. pruinosa	ungrouped																		MADAGASCAR
				bizonata
						bizonata	D. bizonata	bizonata group
				cardini
						acutilabella	D. acutilabella	cardini group																		Stony Hill, JAMAICA
						antillea	D. antillea	cardini group																		Wilder et al. 2004
						arawakana	D. arawakana	cardini group																		Monkey Hill, St. KITTS ISLAND
						belladunni	D. belladunni	cardini group																		Colón-Parrilla and Pérez-Chiesa 2007
						cardini	D. cardini	cardini group																		Teziutlan, Puebla, MEXICO
						cardinoides	D. cardinoides	cardini group																		Bucaramanga, COLOMBIA
						caribiana	D. caribiana	cardini group																		Fort-de-France, Martinique, FRANCE
						dunni	D. dunni	cardini group																		Mayaguez, PORTO RICO
						neocardini	D. neocardini	cardini group																		Sao Paulo, BRAZIL
						neomorpha	D. neomorpha	cardini group																		Da Lage et al. 2007
						nigrodunni	D. nigrodunni	cardini group																		BARBADOS
						parthenogenetica	D. parthenogenetica	cardini group																		MEXICO
						polymorpha	D. polymorpha	cardini group
						similis	D. similis	cardini group																		St. George, GRENADA
				histrio
						histrio	D. histrio	histrio group
				immigrans
					hypocausta
						hypocausta	D. hypocausta	immigrans group																		Umatac, GUAM
						neohypocausta	D. neohypocausta	immigrans group																		Wau, PAPUA NEW GUINEA
						pararubida	D. pararubida	immigrans group																		O'Grady and DeSalle 2008
						rubida	D. rubida	immigrans group																		Queensland, AUSTRALIA
						siamana	D. siamana	immigrans group																		Siem Reap, CAMBODIA
					immigrans
						formosana	D. formosana	immigrans group																		Kuala Lumpur, MALAYSIA
						immigrans	D. immigrans	immigrans group
						ruberrima	D. ruberrima	immigrans group																		Cikaniki, Mount Halimun, West Java, INDONESIA
						ustulata	D. ustulata	immigrans group																		Da Lage et al. 2007
					nasuta
						albomicans	D. albomicans	immigrans group
						kepulauana	D. kepulauana	immigrans group
						kohkoa	D. kohkoa	immigrans group																		Bon Chakkrarat, THAILAND
						nasuta	D. nasuta	immigrans group
						neonasuta	D. neonasuta	immigrans group																		Mysore, INDIA
						pallidifrons	D. pallidifrons	immigrans group																		Ponape, MICRONESIA
						sulfurigaster	D. sulfurigaster	immigrans group
				loiciana
						pachneissa	D. pachneissa	loiciana group
				macroptera
						macroptera	D. macroptera	macroptera group																		O'Grady and DeSalle 2008
				guttifera
						guttifera	D. guttifera	quinaria group																		USA
				quinaria
						angularis	D. angularis	quinaria group																		Fukui, JAPAN
						brachynephros	D. brachynephros	quinaria group																		Ehime, JAPAN
						curvispina	D. curvispina	quinaria group
						deflecta	D. deflecta	quinaria group
						falleni	D. falleni	quinaria group
						innubila	D. innubila	quinaria group
						kuntzei	D. kuntzei	quinaria group
						limbata	D. limbata	quinaria group
						munda	D. munda	quinaria group
						nigromaculata	D. nigromaculata	quinaria group																		Hokkaido, JAPAN
						palustris	D. palustris	quinaria group
						phalerata	D. phalerata	quinaria group																		Beirut, LEBANON
						quinaria	D. quinaria	quinaria group																		Wisconsin, USA
						recens	D. recens	quinaria group
						rellima	D. rellima	quinaria group
						suboccidentalis	D. suboccidentalis	quinaria group
						subquinaria	D. subquinaria	quinaria group
						tenebrosa	D. tenebrosa	quinaria group
						transversa	D. transversa	quinaria group
						unispina	D. unispina	quinaria group
				testacea
						neotestacea	D. neotestacea	testacea group
						orientacea	D. orientacea	testacea group
						putrida	D. putrida	testacea group																		Austin, Texas, USA
						testacea	D. testacea	testacea group																		Da Lage et al. 2007
				lutzii
						denieri	D. denieri	tripunctata I																		Universidad de la Republica, Montvideo, URUGUAY
				pallidipennis
						pallidipennis	D. pallidipennis	tripunctata I																		Caripe, VENEZUELA
				sticta
						sticta	D. sticta	tripunctata I																		Hatadani et al. 2009
				tripunctata
						cuaso	D. cuaso	tripunctata I																		Florianópolis, Santa Catarina, BRAZIL
						mediosignata	D. mediosignata	tripunctata I																		Hatadani et al. 2009
						paraguayensis	D. paraguayensis	tripunctata I																		Porto Alegre, Rio Grande do Sul, BRAZIL
						roehrae	D. roehrae	tripunctata I																		Florianópolis, Santa Catarina, BRAZIL
						tripunctata	D. tripunctata	tripunctata I																		USA
						frotapessoai	D. frotapessoai	tripunctata II																		Hatadani et al. 2009
						nappae	D. nappae	tripunctata II																		Hatadani et al. 2009
					II
						bandeirantorum	D. bandeirantorum	tripunctata I																		Derrubadas, Rio Grande do Sul, BRAZIL
						medioimpressa	D. medioimpressa	tripunctata I																		Hatadani et al. 2009
						mediopunctata	D. mediopunctata	tripunctata I																		Porto Alegre, Rio Grande do Sul, BRAZIL
						unipunctata	D. unipunctata	tripunctata I																		Medellín, COLOMBIA
						bifilum	D. bifilum	tripunctata I																		Hatadani et al. 2009
						trifilum	D. trifilum	tripunctata I																		Hatadani et al. 2009
						mediopicta	D. mediopicta	tripunctata II																		Porto Alegre, Rio Grande do Sul, BRAZIL
						mediopictoides	D. mediopictoides	tripunctata II
						mediostriata	D. mediostriata	tripunctata II																		Palmira, COLOMBIA
						nigricincta	D. nigricincta	tripunctata II																		Hatadani et al. 2009
						paramediostriata	D. paramediostriata	tripunctata II																		Hatadani et al. 2009
					IV
						albirostris	D. albirostris	tripunctata I																		Da Lage et al. 2007
						mediodiffusa	D. mediodiffusa	tripunctata II
						metzii	D. metzii	tripunctata I																		Hatadani et al. 2009
					I
						setula	D. setula	tripunctata II																		Hatadani et al. 2009
				calloptera
						atrata	D. atrata	tripunctata II																		Colinas do Atibaia, Campinas, São Paulo, BRAZIL
						ornatipennis	D. ornatipennis	tripunctata II																		Matouba, Guadalupe Island, FRANCE
						quadrum	D. quadrum	tripunctata II																		Cachoeira Poranga, Parque Nacional do Itatiaia, Rio de Janeiro, BRAZIL
						schildi	D. schildi	tripunctata II																		Yotoko et al. 2003
				immigrans?
						trilimbata	D. trilimbata	tripunctata II																		Da Lage et al. 2007
				guarani
						maculifrons	D. maculifrons	tripunctata II																		Santa Maria, Rio Grande do Sul, BRAZIL
						ornatifrons	D. ornatifrons	ornatifrons group																		Hatadani et al. 2009
					guaramunu
						griseolineata	D. griseolineata	tripunctata II
						guaraja	D. guaraja	ornatifrons group																		Hatadani et al. 2009
						guaru	D. guaru	ornatifrons group																		Robe et al. 2005
						neoguaramunu	D. neoguaramunu	tripunctata II																		Hatadani et al. 2009
						subbadia	D. subbadia	ornatifrons group																		Robe et al. 2005
				funebris
						funebris	D. funebris	funebris group																		Minneapolis, Minnesota, USA
						macrospina	D. macrospina	funebris group																		Albuquerqu, New Mexico, USA
						multispina	D. multispina	ungrouped
			Siphlodora
						fluvialis	D. fluvialis	ungrouped																		Wang et al. 2006
				pinicola
						pinicola	D. pinicola	pinicola group																		Remsen and DeSalle 1998
				angor
						angor	D. angor	angor group																		Wang et al. 2006
						hei	D. hei	angor group																		Wang et al. 2006
						velox	D. velox	angor group																		Wang et al. 2006
				annulimana
						annulimana	D. annulimana	annulimana group																		Florianópolis, Santa Catarina, BRAZIL
						aracataca	D. aracataca	annulimana group																		Volcan Boqueron, EL SALVADOR
						ararama	D. ararama	annulimana group																		Da Lage et al. 2007
						gibberosa	D. gibberosa	annulimana group																		MEXICO
						pseudotalamancana	D. pseudotalamancana	annulimana group																		San Salvador, EL SALVADOR
				canalinea
						canalinea	D. canalinea	canalinea group																		MEXICO
						endobranchia	D. endobranchia	canalinea group																		Stensmyr et al. 2008
				dreyfusi
						camargoi	D. camargoi	dreyfusi group																		Turrialba, COSTA RICA
				flavopilosa
						cestri	D. cestri	flavopilosa group																		Canguçu, Rio Grande do Sul, BRAZIL
						cordeiroi	D. cordeiroi	flavopilosa group																		Pelotas, Rio Grande do Sul, BRAZIL
						flavopilosa	D. flavopilosa	flavopilosa group																		Rio Grande, Rio Grande do Sul, BRAZIL
						incompta	D. incompta	flavopilosa group																		Cachoeira do Sul, Rio Grande do Sul, BRAZIL
				flexa
						flexa	D. flexa	flexa group																		Andrade Costa, Vassouras, Rio de Janeiro, BRAZIL
				melanica
						colorata	D. colorata	robusta group																		Flores et al. 2008
						euronotus	D. euronotus	robusta group
						melanica	D. melanica	robusta group																		USA
						micromelanica	D. micromelanica	robusta group																		Smithville, Texas, USA
						moriwakii	D. moriwakii	robusta group
						nigromelanica	D. nigromelanica	robusta group																		Van der Linde et al. 2010
						paramelanica	D. paramelanica	robusta group																		USA
						tsigana	D. tsigana	robusta group																		Da Lage et al. 2007
				quadrisetata
						barutani	D. barutani	robusta group																		Wang et al. 2006
						beppui	D. beppui	robusta group																		Wang et al. 2006
						karakasa	D. karakasa	robusta group																		Wang et al. 2006
						multidentata	D. multidentata	robusta group																		Wang et al. 2006
						perlucida	D. perlucida	robusta group																		Wang et al. 2006
						potamophila	D. potamophila	robusta group
						quadrisetata	D. quadrisetata	robusta group																		Hirai, Wakayama, JAPAN
						sundaensis	D. sundaensis	robusta group																		Cibodas, West Java, INDONESIA
				robusta
					lacertosa
						bai	D. bai	robusta group																		Wang et al. 2006
						barobusta	D. barobusta	robusta group																		Cibodas, West Java, INDONESIA
						lacertosa	D. lacertosa	robusta group																		Tomakomai, JAPAN
						medioconstricta	D. medioconstricta	robusta group																		Wang et al. 2006
						yunnanensis	D. yunnanensis	robusta group																		Wang et al. 2006
					okadai
						gani	D. gani	robusta group																		Wang et al. 2006
						neokadai	D. neokadai	robusta group																		Tomakomai, JAPAN
						okadai	D. okadai	robusta group																		Tomakomai, JAPAN
						sungaicola	D. sungaicola	robusta group																		Cibodas, West Java, INDONESIA
						unimaculata	D. unimaculata	robusta group																		Wang et al. 2006
					robusta
						pseudosordidula	D. pseudosordidula	robusta group																		Tomakomai, JAPAN
						robusta	D. robusta	robusta group																		Iowa, USA
						sordidula	D. sordidula	robusta group																		JAPAN
				mesophragmatica
						gasici	D. gasici	mesophragmatica group																		Mota et al. 2008
						pavani	D. pavani	mesophragmatica group																		Mendoza, ARGENTINA
					mesophragmatica
						brncici	D. brncici	mesophragmatica group																		Mota et al. 2008
						gaucha	D. gaucha	mesophragmatica group																		Buenos aires, ARGENTINA
						mesophragmatica	D. mesophragmatica	mesophragmatica group
					viracochi
						viracochi	D. viracochi	mesophragmatica group																		Robe et al. 2005
				nigrosparsa
						nigrosparsa	D. nigrosparsa	nigrosparsa group
				polychaeta
						bivibrissae	D. bivibrissae	polychaeta group																		Lambir, Sarawak, MALAYSIA
						daruma	D. daruma	polychaeta group																		Ehime, JAPAN
						fraburu	D. fraburu	polychaeta group																		CONGO
						hirtipes	D. hirtipes	polychaeta group																		Da Lage et al. 2007
						latifshahi	D. latifshahi	polychaeta group																		Wang et al. 2006
						polychaeta	D. polychaeta	polychaeta group																		Hidalgo, MEXICO
				atalaia
						machalilla	D. machalilla	nannoptera group																		Lang et al. 2014
				bromeliae
						bromeliae	D. bromeliae	nannoptera group																		Grand Cayman island, UK
				nannoptera
						acanthoptera	D. acanthoptera	nannoptera group																		Oaxaca, MEXICO
						nannoptera	D. nannoptera	nannoptera group																		Lang et al. 2014
						wassermani	D. wassermani	nannoptera group																		Huatulco, Oaxaca, MEXICO
				repleta
						pachea	D. pachea	nannoptera group																		Lang et al. 2014
						onca	D. onca	repleta group																		Franco et al. 2017
					fasciola
						carolinae	D. carolinae	repleta group																		Franco et al. 2017
						coroica	D. coroica	repleta group																		Franco et al. 2017
						ellisoni	D. ellisoni	repleta group																		Tatarenkov and Ayala 2001
						fascioloides	D. fascioloides	repleta group																		Franco et al. 2017
						ivai	D. ivai	repleta group																		Franco et al. 2017
						moju	D. moju	repleta group																		Franco et al. 2017
						rosinae	D. rosinae	repleta group																		Franco et al. 2017
						senei	D. senei	repleta group																		Franco et al. 2017
					hydei
						bifurca	D. bifurca	repleta group
						eohydei	D. eohydei	repleta group																		Bucaramanga, COLOMBIA
						guayllabambae	D. guayllabambae	repleta group
						hydei	D. hydei	repleta group
						nigrohydei	D. nigrohydei	repleta group
						novemaristata	D. novemaristata	repleta group																		Morán and Fontdevila 2005
					inca
						huancavilcae	D. huancavilcae	repleta group																		ECUADOR
						inca	D. inca	repleta group																		Lang et al. 2014
						yangana	D. yangana	repleta group																		ECUADOR
					mercatorum
						mercatorum	D. mercatorum	repleta group																		Florianópolis, Santa Catarina, BRAZIL
					mulleri
						aldrichi	D. aldrichi	repleta group																		Tehuantepec, Oaxaca, MEXICO
						anceps	D. anceps	repleta group																		Pachuca, Hidalgo, MEXICO
						antonietae	D. antonietae	repleta group																		Kokudai et al. 2011
						arizonae	D. arizonae	repleta group																		MEXICO
						borborema	D. borborema	repleta group																		Bahia, BRAZIL
						buzzatii	D. buzzatii	repleta group
						gouveai	D. gouveai	repleta group																		Moraes et al. 2009
						hamatofila	D. hamatofila	repleta group																		Tucson, Arizona, USA
						hexastigma	D. hexastigma	repleta group																		Spicer and Bell 2002
						huckinsi	D. huckinsi	repleta group																		Oliveira et al. 2005
						huichole	D. huichole	repleta group																		Oliveira et al. 2005
						leonis	D. leonis	repleta group																		Oaxaca, MEXICO
						longicornis	D. longicornis	repleta group
						mettleri	D. mettleri	repleta group																		Catalina Island, California, USA
						mojavensis	D. mojavensis	repleta group
						mulleri	D. mulleri	repleta group
						navojoa	D. navojoa	repleta group																		El Dorado, Sinaloa, MEXICO
						nigrodumosa	D. nigrodumosa	repleta group																		Da Lage et al. 2007
						stalkeri	D. stalkeri	repleta group																		Saint Petersburg, Florida, USA
						starmeri	D. starmeri	repleta group																		VENEZUELA
						venezolana	D. venezolana	repleta group																		Oliveira et al. 2005
						wheeleri	D. wheeleri	repleta group																		California, USA
					repleta
						limensis	D. limensis	repleta group																		Da Lage et al. 2007
						neorepleta	D. neorepleta	repleta group																		Jacala, Hidalgo, MEXICO
						peninsularis	D. peninsularis	repleta group
						repleta	D. repleta	repleta group																		Sigua Beach, CUBA
				coffeata
						fuscolineata	D. fuscolineata	repleta group																		Cidade Universitária Armando de Salles Oliveira, São Paulo, BRAZIL
						coffeata	D. coffeata	coffeata group																		Cachoeira da Lage, Praia do Ubatumirim, Ubatuba, São Paulo, BRAZIL
				virilis
						americana	D. americana	virilis group
						borealis	D. borealis	virilis group																		Manitoba, CANADA
						ezoana	D. ezoana	virilis group																		Tomakomai, JAPAN
						flavomontana	D. flavomontana	virilis group																		Craig, Colorado, USA
						kanekoi	D. kanekoi	virilis group
						lacicola	D. lacicola	virilis group
						littoralis	D. littoralis	virilis group
						lummei	D. lummei	virilis group																		FINLAND
						montana	D. montana	virilis group
						novamexicana	D. novamexicana	virilis group																		Gila, New Mexico, USA
						virilis	D. virilis	virilis group
			Dudaica
						albipalpis	D. albipalpis	Dudaica																		Katoh et al. 2018
						dissimilis	D. dissimilis	Dudaica																		Katoh et al. 2018
						gracilipalpis	D. gracilipalpis	Dudaica																		Katoh et al. 2018
						malayana	D. malayana	Dudaica																		Katoh et al. 2018
						orthophallata	D. orthophallata	Dudaica																		Katoh et al. 2018
						puberula	D. puberula	Dudaica																		Katoh et al. 2018
						qiongzhouensis	D. qiongzhouensis	Dudaica																		Katoh et al. 2018
			Sophophora
				ananassae
						ananassae	D. ananassae	ananassae group																		Hawaii, USA
						atripex	D. atripex	ananassae group																		Da Lage et al. 2007
						bipectinata	D. bipectinata	ananassae group
						ercepeae	D. ercepeae	ananassae group																		Reunion Island, FRANCE
						malerkotliana	D. malerkotliana	ananassae group
						merina	D. merina	ananassae group
						monieri	D. monieri	ananassae group																		Da Lage et al. 2007
						ochrogaster	D. ochrogaster	ananassae group																		Da Lage et al. 2007
						pallidosa	D. pallidosa	ananassae group																		Da Lage et al. 2007
						parabipectinata	D. parabipectinata	ananassae group																		Tagaytay, Luzon, THE PHILIPPINES
						phaeopleura	D. phaeopleura	ananassae group																		Da Lage et al. 2007
						pseudoananassae	D. pseudoananassae	ananassae group
						vallismaia	D. vallismaia	ananassae group																		Da Lage et al. 2007
						varians	D. varians	ananassae group																		Da Lage et al. 2007
				melanogaster
					denticulata
						denticulata	D. denticulata	denticulata subgroup
					elegans
						elegans	D. elegans	elegans subgroup																		HONG KONG
						gunungcola	D. gunungcola	elegans subgroup																		Goto and Kimura 2001
						subelegans	D. subelegans	elegans subgroup																		Da Lage et al. 2007
					eugracilis
						eugracilis	D. eugracilis	eugracilis subgroup																		Kuala Belalong, Ulu Temburong Park, BRUNEI
					ficusphila
						ficusphila	D. ficusphila	ficusphila subgroup																		Kagoshima, JAPAN
					melanogaster
						erecta	D. erecta	melanogaster subgroup
						mauritiana	D. mauritiana	melanogaster subgroup																		MAURITIUS
						melanogaster	D. melanogaster	melanogaster subgroup
						orena	D. orena	melanogaster subgroup
						santomea	D. santomea	melanogaster subgroup																		SAO TOME AND PRINCIPE
						sechellia	D. sechellia	melanogaster subgroup																		Cousin island, SEYCHELLES
						simulans	D. simulans	melanogaster subgroup																		Wolfskill orchard, California, USA
						teissieri	D. teissieri	melanogaster subgroup																		Lake Awing, CAMEROON
						yakuba	D. yakuba	melanogaster subgroup																		Taï rainforest, border LIBERIA/IVORY COAST
					rhopaloa
						fuyamai	D. fuyamai	rhopaloa subgroup																		Kuala Belalong, Ulu Temburong Park, BRUNEI
						rhopaloa	D. rhopaloa	rhopaloa subgroup
					suzukii
						lucipennis	D. lucipennis	rhopaloa subgroup																		Da Lage et al. 2007
						biarmipes	D. biarmipes	suzukii subgroup
						subpulchrella	D. subpulchrella	suzukii subgroup																		Hirai, Wakayama, JAPAN
						suzukii	D. suzukii	suzukii subgroup																		Michigan, USA
						oshimai	D. oshimai	ungrouped																		Kimpo-zan, Kagoshima, JAPAN
						mimetica	D. mimetica	takahashii subgroup
					takahashii
						lutescens	D. lutescens	takahashii subgroup																		Nametoko-keikoku, Ehime, JAPAN
						nepalensis	D. nepalensis	takahashii subgroup
						paralutea	D. paralutea	takahashii subgroup																		Lewis et al. 2005
						prostipennis	D. prostipennis	takahashii subgroup																		Wulai, TAIWAN
						pseudotakahashii	D. pseudotakahashii	takahashii subgroup																		Atherton Tableland, AUSTRALIA
						takahashii	D. takahashii	takahashii subgroup
				montium
						asahinai	D. asahinai	montium group																		Da Lage et al. 2007
						auraria	D. auraria	montium group																		Sapporo, JAPAN
						bakoue	D. bakoue	montium group																		Pélandakis and Solignac 1993
						barbarae	D. barbarae	montium group																		Kuala Lumpur, MALAYSIA
						biauraria	D. biauraria	montium group																		Tokyo, JAPAN
						bicornuta	D. bicornuta	montium group																		Da Lage et al. 2007
						birchii	D. birchii	montium group																		AUSTRALIA
						bocki	D. bocki	montium group
						bocqueti	D. bocqueti	montium group																		IVORY COAST
						bunnanda	D. bunnanda	montium group
						burlai	D. burlai	montium group																		Da Lage et al. 2007
						cauverii	D. cauverii	montium group																		Da Lage et al. 2007
						chauvacae	D. chauvacae	montium group																		Da Lage et al. 2007
						davidi	D. davidi	montium group																		Da Lage et al. 2007
						diplacantha	D. diplacantha	montium group
						dossoui	D. dossoui	montium group																		Da Lage et al. 2007
						greeni	D. greeni	montium group																		Lamto, IVORY COAST
						jambulina	D. jambulina	montium group																		Islamabad, PAKISTAN
						kanapiae	D. kanapiae	montium group																		Tagaytay, Luzon, THE PHILIPPINES
						kikkawai	D. kikkawai	montium group																		Kagoshima, JAPAN
						lacteicornis	D. lacteicornis	montium group																		Okinawa, JAPAN
						leontia	D. leontia	montium group																		Da Lage et al. 2007
						lini	D. lini	montium group																		CHINA
						malagassya	D. malagassya	montium group																		Da Lage et al. 2007
						mayri	D. mayri	montium group
						nagarholensis	D. nagarholensis	montium group																		Da Lage et al. 2007
						nikananu	D. nikananu	montium group																		Da Lage et al. 2007
						parvula	D. parvula	montium group																		Cikaniki, Mount Halimun, West Java, INDONESIA
						pectinifera	D. pectinifera	montium group
						punjabiensis	D. punjabiensis	montium group																		Kuala Lumpur, MALAYSIA
						rufa	D. rufa	montium group																		Ehime, JAPAN
						seguyi	D. seguyi	montium group																		Yaoundé, CAMEROON
						serrata	D. serrata	montium group																		AUSTRALIA
						subauraria	D. subauraria	montium group																		Sapporo, JAPAN
						triauraria	D. triauraria	montium group																		Chi Tou, TAIWAN
						tsacasi	D. tsacasi	montium group																		Da Lage et al. 2007
						vulcana	D. vulcana	montium group																		Da Lage et al. 2007
				obscura
						helvetica	D. helvetica	obscura group																		Haring et al. 1998
						limingi	D. limingi	obscura group																		Gao et al. 2007
					affinis
						affinis	D. affinis	obscura group																		Cedar River, Iowa, USA
						athabasca	D. athabasca	obscura group																		Begun and Whitley 2002
						azteca	D. azteca	obscura group																		Rincon Station, California, USA
						tolteca	D. tolteca	obscura group																		El Tuito, Jalisco, MEXICO
					microlabis
						kitumensis	D. kitumensis	obscura group																		Da Lage et al. 2007
						microlabis	D. microlabis	obscura group																		Gao et al. 2007
					obscura
						ambigua	D. ambigua	obscura group																		Marfany and Gonzàlez-Duarte 1991
						bifasciata	D. bifasciata	obscura group																		Tomakomai, JAPAN
						dianensis	D. dianensis	obscura group
						eskoi	D. eskoi	obscura group																		Haring et al. 1998
						imaii	D. imaii	obscura group																		Tomakomai, JAPAN
						obscura	D. obscura	obscura group																		Watabe et al. 1997
						subsilvestris	D. subsilvestris	obscura group																		Da Lage et al. 2007
						tristis	D. tristis	obscura group																		Watabe et al. 1997
						tsukubaensis	D. tsukubaensis	obscura group																		Haring et al. 1998
					pseudoobscura
						lowei	D. lowei	obscura group
						miranda	D. miranda	obscura group
						persimilis	D. persimilis	obscura group																		Mount St. Helena, California, USA
						pseudoobscura	D. pseudoobscura	obscura group
					sinobscura
						hubeiensis	D. hubeiensis	obscura group																		Watabe et al. 1997
						luguensis	D. luguensis	obscura group																		Gao et al. 2007
						sinobscura	D. sinobscura	obscura group																		Watabe et al. 1997
					subobscura
						guanche	D. guanche	obscura group																		Marfany and Gonzàlez-Duarte 1991
						madeirensis	D. madeirensis	obscura group																		Barrio and Ayala 1997
						subobscura	D. subobscura	obscura group																		Eugene, Oregon, USA
				saltans
					cordata
						neocordata	D. neocordata	saltans group																		Minas Gerais, BRAZIL
					elliptica
						emarginata	D. emarginata	saltans group
					parasaltans
						subsaltans	D. subsaltans	saltans group																		Balem, BRAZIL
					saltans
						austrosaltans	D. austrosaltans	saltans group																		Pirassununga, São Paulo, BRAZIL
						lusaltans	D. lusaltans	saltans group																		O'Grady et al. 1998
						prosaltans	D. prosaltans	saltans group
						saltans	D. saltans	saltans group																		San Jose, COSTA RICA
					sturtevanti
						dacunhai	D. dacunhai	saltans group
						milleri	D. milleri	saltans group																		El Yunque, PORTO RICO
						sturtevanti	D. sturtevanti	saltans group
				willistoni
					bocainensis
						capricorni	D. capricorni	willistoni group																		Canal Zone, PANAMA
						fumipennis	D. fumipennis	willistoni group																		Robe et al. 2010
						nebulosa	D. nebulosa	willistoni group																		Sao Paulo, BRAZIL
						sucinea	D. sucinea	willistoni group																		Puebla, MEXICO
					willistoni
						equinoxialis	D. equinoxialis	willistoni group																		La Hina, HONDURAS
						insularis	D. insularis	willistoni group																		St. LUCIA ISLAND
						paulistorum	D. paulistorum	willistoni group																		Yucatan peninsula, MEXICO
						pavlovskiana	D. pavlovskiana	willistoni group
						tropicalis	D. tropicalis	willistoni group																		San Salvador, EL SALVADOR
						willistoni	D. willistoni	willistoni group																		Guadaloupe Island, FRANCE
		Hirtodrosophila
						apicohispida	H. apicohispida	ungrouped																		Nametoko-keikoku, Ehime, JAPAN
						duncani	H. duncani	ungrouped																		Jefferson County, Florida, USA
						caputudis	H. caputudis	Hirtodrosophila I																		Poring, Sabah, MALAYSIA
						pictiventris	H. pictiventris	Hirtodrosophila III																		Da Lage et al. 2007
				melanderi
						makinoi	H. makinoi	Hirtodrosophila I																		Sapporo, JAPAN
				quadrivittata
					confusa
						histrioides	H. histrioides	Hirtodrosophila I																		Sapporo, JAPAN
					quadrivittata
						fascipennis	H. fascipennis	Hirtodrosophila I																		Hirai, Wakayama, JAPAN
						macromaculata	H. macromaculata	Hirtodrosophila III																		Metaki R., Kazamaura, Shimokita, Aomori, JAPAN
						quadrivittata	H. quadrivittata	Hirtodrosophila I																		Kazamaura, Shimokita, JAPAN
					trivittata
						alboralis	H. alboralis	Hirtodrosophila I																		Tomakomai, JAPAN
						sexvittata	H. sexvittata	Hirtodrosophila IV																		Tomakomai, JAPAN
						trilineata	H. trilineata	Hirtodrosophila IV																		Sapporo, JAPAN
						trivittata	H. trivittata	Hirtodrosophila IV																		Sapporo, JAPAN
				hirticornis
					hirticornis
						gilva	H. gilva	NA																		Gautério et al. 2020
						kangi	H. kangi	Hirtodrosophila II																		Hirai, Wakayama, JAPAN
						minuscula	H. minuscula	NA																		Gautério et al. 2020
						morgani	H. morgani	NA																		Gautério et al. 2020
						nokogiri	H. nokogiri	Hirtodrosophila II																		Tomakomai, JAPAN
						pseudonokogiri	H. pseudonokogiri	Hirtodrosophila II																		Sapporo, JAPAN
				thoracis
						thoracis	H. thoracis	Hirtodrosophila II																		van der Linde et al. 2010
				magnarcus
						levigata	H. levigata	ungrouped																		Pelotas, Rio Grande do Sul, BRAZIL
						magnarcus	H. magnarcus	NA																		Gautério et al. 2020
		Hypselothyrea
			Hypselothyrea
						guttata	H. guttata	Hypselothyrea																		Mt. Kinabalu, Sabah, MALAYSIA
		Idiomyia
						adiastola	D. adiastola	Idiomyia																		Thomas and Hunt 1991
						affinidisjuncta	D. affinidisjuncta	Idiomyia																		Rowan and Dickinson 1988
						ancyla	D. ancyla	Idiomyia																		O'Grady et al. 2011
						crucigera	D. crucigera	Idiomyia																		Pupukea, Oahu, Hawaii, USA
						cyrtoloma	D. cyrtoloma	Idiomyia																		O'Grady et al. 2011
						dasycnemia	D. dasycnemia	Idiomyia																		O'Grady et al. 2011
						differens	D. differens	Idiomyia																		Hawaii, USA
						disjuncta	D. disjuncta	Idiomyia																		Baker and DeSalle 1997
						grimshawi	D. grimshawi	Idiomyia																		Hawaii, USA
						hanaulae	D. hanaulae	Idiomyia																		O'Grady et al. 2011
						hemipeza	D. hemipeza	Idiomyia																		Hawaii, USA
						heteroneura	D. heteroneura	Idiomyia																		Hawaii, USA
						lineosetae	D. lineosetae	Idiomyia																		O'Grady et al. 2011
						melanocephala	D. melanocephala	Idiomyia																		O'Grady et al. 2011
						neoperkinsi	D. neoperkinsi	Idiomyia																		O'Grady et al. 2011
						neopicta	D. neopicta	Idiomyia																		O'Grady et al. 2011
						nigribasis	D. nigribasis	Idiomyia																		O'Grady et al. 2011
						oahuensis	D. oahuensis	Idiomyia																		O'Grady et al. 2011
						obscuripes	D. obscuripes	Idiomyia																		Bonacum et al. 2005 ; O'Grady et al. 2011
						percnosoma	D. percnosoma	Idiomyia																		O'Grady et al. 2011
						petalopeza	D. petalopeza	Idiomyia																		O'Grady et al. 2011
						picticornis	D. picticornis	Idiomyia																		Hawaii, USA
						primaeva	D. primaeva	Idiomyia																		O'Grady et al. 2011
						setosifrons	D. setosifrons	Idiomyia																		O'Grady et al. 2011
						silvestris	D. silvestris	Idiomyia																		Hawaii, USA
						substenoptera	D. substenoptera	Idiomyia																		O'Grady et al. 2011
						tanythrix	D. tanythrix	Idiomyia																		O'Grady et al. 2011
				adunca
					adunca
						adunca	D. adunca	Idiomyia																		O'Grady and DeSalle 2008
				haleakalae
					anthrax
						melanoloma	D. melanoloma	Idiomyia																		O'Grady and DeSalle 2008
					cilifemorata
						iki	D. iki	Idiomyia																		O'Grady et al. 2011
						nigra	D. nigra	Idiomyia																		O'Grady and DeSalle 2008
					haleakalae
						ochropleura	D. ochropleura	Idiomyia																		O'Grady and Zilversmit 2004
				hawaiiensis
						gymnobasis	D. gymnobasis	Idiomyia																		Hawaii, USA
						hawaiiensis	D. hawaiiensis	Idiomyia																		Hawaii, USA
				modified mouthparts
					dissita
						dissita	D. dissita	Idiomyia																		O'Grady et al. 2011
					mimica
						mimica	D. mimica	Idiomyia																		Kipuka Puaulu, Hawaii, USA
						soonae	D. soonae	Idiomyia																		Hawaii, USA
					mitchelli
						biseriata	D. biseriata	Idiomyia																		O'Grady et al. 2011
						mitchelli	D. mitchelli	Idiomyia																		O'Grady et al. 2011
					setiger
						eurypeza	D. eurypeza	Idiomyia																		Hawaii, USA
				nudidrosophila
					nudidrosophila
						malele	D. malele	Idiomyia																		O'Grady et al. 2011
				planitibia
						ingens	D. ingens	Idiomyia																		Bonacum et al. 2005
						planitibia	D. planitibia	Idiomyia																		O'Grady et al. 2011
		Liodrosophila
						aerea	L. aerea	Liodrosophila																		Nametoko-keikoku, Ehime, JAPAN
						castanea	L. castanea	Liodrosophila																		Yaseo Water Fall, Kagoshima, JAPAN
		Lordiphosa
				denticeps
						kurokawai	L. kurokawai	Lordiphosa																		Yamanouchi-cho, Nagano, JAPAN
						neokurokawai	L. neokurokawai	Lordiphosa																		Gao et al. 2011
						ramula	L. ramula	Lordiphosa																		Gao et al. 2011
						vittata	L. vittata	Lordiphosa																		Gao et al. 2011
				nigricolor
						mommai	L. mommai	Lordiphosa																		Sapporo, JAPAN
						antillaria	L. antillaria	Lordiphosa																		Sarswat et al. 2016
						penicilla	L. penicilla	Lordiphosa																		Gao et al. 2011
				fenestrarum
						andalusiaca	L. andalusiaca	Lordiphosa
						collinella	L. collinella	Lordiphosa
				miki
						sp. aff. clarofinis	L. clarofinis	Lordiphosa
						stackelbergi	L. stackelbergi	Lordiphosa																		Katoh et al. 2000
		Microdrosophila
			Incisurifrons
						distincta	M. distincta	Microdrosophila																		Bogor, West Java, INDONESIA
						sexsetosa	M. sexsetosa	Microdrosophila
						tectifrons	M. tectifrons	Microdrosophila																		Bogor, West Java, INDONESIA
			Microdrosophila
						cristata	M. cristata	Microdrosophila
						maculata	M. maculata	Microdrosophila																		Kamou-cho, Kagoshima, JAPAN
						pleurolineata	M. pleurolineata	Microdrosophila																		Hamamoto, GUAM
						pseudopleurolineata	M. pseudopleurolineata	Microdrosophila																		Nametoko-keikoku, Ehime, JAPAN
						purpurata	M. purpurata	Microdrosophila																		Noma-dake, Kagoshima, JAPAN
		Mulgravea
						detriculata	M. detriculata	ungrouped																		Yassin 2013
						minima	M. minima	Mulgravea																		Hamamoto, GUAM
						parasiatica	M. parasiatica	Mulgravea																		Bogor, West Java, INDONESIA
		Mycodrosophila
			?
						atrithorax	M. atrithorax	Mycodrosophila																		Tomakomai, JAPAN
						basalis	M. basalis	Mycodrosophila																		Hirai, Wakayama, JAPAN
						claytonae	M. claytonae	Mycodrosophila																		van der Linde et al. 2010
						dimidiata	M. dimidiata	Mycodrosophila																		van der Linde et al. 2010
						palmata	M. palmata	Mycodrosophila																		Nametoko-keikoku, Ehime, JAPAN
						planipalpis	M. planipalpis	Mycodrosophila																		Kimpo-zan, Kagoshima, JAPAN
						projectans	M. projectans	Mycodrosophila																		Santa Maria, Rio Grande do Sul, BRAZIL
			Mycodrosophila
						erecta	M. erecta	Mycodrosophila																		Matsuyama, Ehime, JAPAN
						gratiosa	M. gratiosa	Mycodrosophila																		Kimpo-zan, Kagoshima, JAPAN
						poecilogastra	M. poecilogastra	Mycodrosophila																		Tomakomai, JAPAN
						shikokuana	M. shikokuana	Mycodrosophila																		Tomakomai, JAPAN
						subgratiosa	M. subgratiosa	Mycodrosophila																		Kamou-cho, Kagoshima, JAPAN
						takachihonis	M. takachihonis	Mycodrosophila																		Tomakomai, JAPAN
		Paramycodrosophila
						nakamurai	P. nakamurai	Paramycodrosophila																		Noma-dake, Kagoshima, JAPAN
		Samoaia
						attenuata	S. attenuata	Samoaia																		American SAMOA
						hirta	S. hirta	Samoaia																		American SAMOA
						leonensis	S. leonensis	Samoaia																		American SAMOA
						ocellaris	S. ocellaris	Samoaia																		American SAMOA
		Scaptomyza
						magnipalpa	S. magnipalpa	Scaptomyza																		O'Grady et al. 2011
			Alloscaptomyza
						buccata	S. buccata	Scaptomyza																		Lapoint et al. 2013
						longisetosa	S. longisetosa	Scaptomyza																		O'Grady et al. 2011
			Boninoscaptomyza
						hexasticha	S. hexasticha	Scaptomyza
			Bunostoma
						hamata	S. hamata	Scaptomyza																		Lapoint et al. 2013
						palmae	S. palmae	Scaptomyza																		O'Grady and DeSalle 2008
						varifrons	S. varifrons	Scaptomyza																		O'Grady et al. 2011
			Elmomyza
						connata	S. connata	Scaptomyza																		Lapoint et al. 2013
						ctenophora	S. ctenophora	Scaptomyza																		Lapoint et al. 2013
						cuspidata	S. cuspidata	Scaptomyza																		Lapoint et al. 2013
						cyrtandrae	S. cyrtandrae	Scaptomyza																		O'Grady et al. 2011
						decepta	S. decepta	Scaptomyza																		Lapoint et al. 2013
						dentata	S. dentata	Scaptomyza																		Lapoint et al. 2013
						devexa	S. devexa	Scaptomyza																		Lapoint et al. 2013
						exigua	S. exigua	Scaptomyza																		O'Grady and DeSalle 2008
						fastigata	S. fastigata	Scaptomyza																		O'Grady and DeSalle 2008
						hackmani	S. hackmani	Scaptomyza																		Lapoint et al. 2013
						intricata	S. intricata	Scaptomyza																		Lapoint et al. 2013
						latitergum	S. latitergum	Scaptomyza																		Lapoint et al. 2013
						lobifera	S. lobifera	Scaptomyza																		Lapoint et al. 2013
						pallifrons	S. pallifrons	Scaptomyza																		Lapoint et al. 2013
						protensa	S. protensa	Scaptomyza																		Lapoint et al. 2013
						pusilla	S. pusilla	Scaptomyza																		Lapoint et al. 2013
						recava	S. recava	Scaptomyza																		Lapoint et al. 2013
						recta	S. recta	Scaptomyza																		Lapoint et al. 2013
						scoloplichas	S. scoloplichas	Scaptomyza																		Lapoint et al. 2013
						trivittata	S. trivittata	Scaptomyza																		Lapoint et al. 2013
						tumidula	S. tumidula	Scaptomyza																		Lapoint et al. 2013
						umbrosa	S. umbrosa	Scaptomyza																		Lapoint et al. 2013
						vagabunda	S. vagabunda	Scaptomyza																		Lapoint et al. 2013
						varia	S. varia	Scaptomyza																		Lapoint et al. 2013
			Engiscaptomyza
						ampliloba	S. ampliloba	Scaptomyza																		Lapoint et al. 2013
						crassifemur	S. crassifemur	Scaptomyza																		O'Grady and DeSalle 2008
						nasalis	S. nasalis	Scaptomyza																		Lapoint et al. 2013
						reducta	S. reducta	Scaptomyza																		Lapoint et al. 2013
			Exalloscaptomyza
						caliginosa	S. caliginosa	Scaptomyza																		O'Grady and DeSalle 2008
			Grimshawomyia
						palata	S. palata	Scaptomyza																		Lapoint et al. 2013
			Hemiscaptomyza
						apicata	S. apicata	Scaptomyza																		Lapoint et al. 2013
						hennigi	S. hennigi	Scaptomyza																		Katoh et al. 2017
						hsui	S. hsui	Scaptomyza																		Lapoint et al. 2013
						okadai	S. okadai	Scaptomyza
			Parascaptomyza
						adusta	S. adusta	Scaptomyza																		Tatarenkov and Ayala 2001
						elmoi	S. elmoi	Scaptomyza																		O'Grady et al. 2011
						pallida	S. pallida	Scaptomyza																		Gao et al. 2011
			Rosenwaldia
						abrupta	S. abrupta	Scaptomyza																		Lapoint et al. 2013
			Scaptomyza
						consimilis	S. consimilis	Scaptomyza
						flava	S. flava	Scaptomyza																		Goldman-Huertas et al. 2015
						graminum	S. graminum	Scaptomyza
						nigrita	S. nigrita	Scaptomyza																		Whiteman et al. 2012
						polygonia	S. polygonia	Scaptomyza
			Tantalia
						albovittata	S. albovittata	Scaptomyza																		Lapoint et al. 2013
						varipicta	S. varipicta	Scaptomyza																		O'Grady et al. 2011
			Titanochaeta
						chauliodon	S. chauliodon	Scaptomyza																		O'Grady and DeSalle 2008
						neosilvicola	S. neosilvicola	Scaptomyza
		Sphaerogastrella
						javana	S. javana	Sphaerogastrella																		Bogor, West Java, INDONESIA
		Styloptera
						formosae	S. formosae	Styloptera																		Yassin 2013
		Zaprionus
			Anaprionus
						aungsani	Z. aungsani	Zaprionus																		Matsuyama, JAPAN
						bogoriensis	Z. bogoriensis	Zaprionus																		Bangalore, INDIA
						grandis	Z. grandis	Zaprionus																		Mount Miyukiji, Matsuyama, JAPAN
						lineosus	Z. lineosus	Zaprionus																		Yassin et al. 2008
						multistriatus	Z. multistriatus	Zaprionus																		Yassin et al. 2008
						obscuricornis	Z. obscuricornis	Zaprionus																		Mount Kinabalu, Sabah, MALAYSIA
			Zaprionus
				armatus
					montanus
						campestris	Z. campestris	Zaprionus																		Yassin et al. 2010
					spinosus
						spineus	Z. spineus	Zaprionus
				inermis
						badyi	Z. badyi	Zaprionus																		Da Lage et al. 2007
						ghesquierei	Z. ghesquierei	Zaprionus
						kolodkinae	Z. kolodkinae	Zaprionus																		Antananarivo, Tsimbazaza, MADAGASCAR
						momorticus	Z. momorticus	Zaprionus
					inermis
						cercus	Z. cercus	Zaprionus																		Da Lage et al. 2007
						inermis	Z. inermis	Zaprionus																		Koutaba, CAMEROON
					tuberculatus
						burlai	Z. burlai	Zaprionus																		Da Lage et al. 2007
						mascariensis	Z. mascariensis	Zaprionus																		Yassin et al. 2008
						sepsoides	Z. sepsoides	Zaprionus
						tsacasi	Z. tsacasi	Zaprionus
						tuberculatus	Z. tuberculatus	Zaprionus																		Yokadouma, CAMEROON
						verruca	Z. verruca	Zaprionus																		Yassin et al. 2008
				neglectus
						neglectus	Z. neglectus	Zaprionus
						simplex	Z. simplex	Zaprionus
				vittiger
						africanus	Z. africanus	Zaprionus																		GABON
						camerounensis	Z. camerounensis	Zaprionus																		Amani Nature Reserve, TANZANIA
						capensis	Z. capensis	Zaprionus																		Yassin et al. 2008
						davidi	Z. davidi	Zaprionus																		Yassin et al. 2008
						gabonicus	Z. gabonicus	Zaprionus																		GABON
						indianus	Z. indianus	Zaprionus																		Yokadouma, CAMEROON
						koroleu	Z. koroleu	Zaprionus
						lachaisei	Z. lachaisei	Zaprionus																		Yassin et al. 2008
						litos	Z. litos	Zaprionus																		Yassin et al. 2008
						ornatus	Z. ornatus	Zaprionus
						proximus	Z. proximus	Zaprionus
						santomensis	Z. santomensis	Zaprionus																		Yassin et al. 2008
						sexstriatus	Z. sexstriatus	Zaprionus
						spinipilus	Z. spinipilus	Zaprionus																		Yassin et al. 2008
						taronus	Z. taronus	Zaprionus																		Makokou, GABON
						vittiger	Z. vittiger	Zaprionus																		Yassin et al. 2008
		Zygothrica
						apopoeyi	Z. apopoeyi	ungrouped																		Gautério et al. 2020
						atriangula	Z. atriangula	ungrouped																		Gautério et al. 2020
						candens	Z. candens	ungrouped																		Gautério et al. 2020
						festiva	Z. festiva	ungrouped																		Gautério et al. 2020
						hypandriata	Z. hypandriata	Zygothrica I																		Robe et al. 2014
						laevifrons	Z. laevifrons	ungrouped																		Gautério et al. 2020
						mesopoeyi	Z. mesopoeyi	ungrouped																		Gautério et al. 2020
						parapoeyi	Z. parapoeyi	ungrouped																		Gautério et al. 2020
						parvipoeyi	Z. parvipoeyi	ungrouped																		Gautério et al. 2020
						ptilialis	Z. ptilialis	Zygothrica I																		Blumenau, Santa Catarina, BRAZIL
						orbitalis	Z. orbitalis	Zygothrica I																		Pelotas, Rio Grande do Sul, BRAZIL
						sectipoeyi	Z. sectipoeyi	Zygothrica I																		Estrada do Excelsior, Floresta da Tijuca, Rio de Janeiro, BRAZIL
						vitticlara	Z. vitticlara	Zygothrica I																		Estrada do Excelsior, Floresta da Tijuca, Rio de Janeiro, BRAZIL
						vittimaculosa	Z. vittimaculosa	Zygothrica I																		Santa Maria, Rio Grande do Sul, BRAZIL
						vittinubila	Z. vittinubila	Zygothrica I																		Machado et al. 2017
						vittipunctata	Z. vittipunctata	ungrouped																		Gautério et al. 2020
						zygopoeyi	Z. zygopoeyi	ungrouped																		Gautério et al. 2020
				bilineata
						bilineata	Z. bilineata	ungrouped																		Gautério et al. 2020
				dispar
					aldrichii
						microeristes	Z. microeristes	Zygothrica I																		Cachoeira da Lage, Praia do Ubatumirim, Ubatuba, São Paulo, BRAZIL
						nigropleura	Z. nigropleura	Zygothrica I																		Estrada do Excelsior, Floresta da Tijuca, Rio de Janeiro, BRAZIL
					dispar
						dispar	Z. dispar	ungrouped																		Gautério et al. 2020
				samoaensis
					leptorostra
						leptorostra	Z. leptorostra	Zygothrica II																		Cikaniki, Gunung Halimun, West Java, INDONESIA
						quintamaculata	Z. quintamaculata	Zygothrica II																		Mount Kinabalu, Sabah, MALAYSIA
					samoaensis
						flavofinira	Z. flavofinira	Zygothrica II																		Cikaniki, Gunung Halimun, West Java, INDONESIA
